# Supplementary material for: Larval Zebrafish Model for FDA-Approved Drug Repositioning for Tobacco Dependence Treatment
Source: PLoS One. 2014 Mar 21;9(3):e90467. doi: 10.1371/journal.pone.0090467 (PMC3962344; doi:10.1371/journal.pone.0090467)
Supplement: Table S1 — Drugs studied in larval nicotine-induced locomotor activation assay. FDA-approved indications and mechanism of action obtained from Micromedex. (XLS) [file pone.0090467.s002.xls]

## Sheet: Table S1
Table S1
drug	Trade Name	company	cat #	amount	FDA-labeled indications	Mode of Action	vehicle final concentration
5-fluorouracil	Adrucil | Carac	Tocris	3257	50 mg	chemotherapy | actinic keratosis	antimetabolite of the pyrimidine analog type	0.05% DMSO in embryo water
acamprosate calcium	Campral	Tocris	3618	50 mg	treating alcohol dependence	interaction with glutamate and GABA neurotransmitter system	embryo water
acyclovir	Cyclovir | Herpex | Zovirax	Tocris	2513	50 mg	chickenpox | shingles | herpes simplex virus	anti-viral (synthetic nucleoside analog)	embryo water
amiloride hydrochloride	Midamor	Tocris	0890	100 mg	cogestive heart failure | hypertension	pyrazine-carbonyl-guanidine with antikaliuretic and weak natriuretic, diuretic and antihypertensive properties	embryo water
amlodipine besylate	Norvasc	Tocris	2571	50 mg	hypertension | angina | disorder of cardiovascular system	dihydropyridine calcium channel blocker	embryo water
(R)-(-)-apomorphine hydrochloride	Apokyn	Tocris	2073	50 mg	Parkinson's disease	non-selective dopamine agonist	embryo water
S-(-)-atenolol	Tenormin	Tocris	0393	10 mg	hypertension | acute myocardial infarction | angina pectoris	beta(1) adrenergic receptor blocker	embryo water
R-baclofen	Lioresal | Gablofen	Tocris	0796	10 mg	spasticity	agonist at presynaptic GABA-B receptors; acts mainly at the spinal cord level to inhibit the transmission of both monosynaptic and polysnaptic reflexes, possibly by hyperpolarization of primary afferent fiber terminals, resulting in antagonism of the release of putative excitatory transmitters; has general central nervous system-depressant actions as well and may have antinociceptive effects	embryo water
betaxolol hydrochloride	Betoptic | Kerlone	Tocris	0906		hypertension | ocular hypertension| glaucoma	beta(1) adrenergic receptor blocker	embryo water
bupropion hydrochloride	Wellbutrin | Zyban | …	Tocris	2831	50 mg	antidepressant | smoking cessation	dopamine and norepinephrine reuptake inhibitor	embryo water
buspirone hydrochloride	Buspar | Vanspar	Tocris	0962	100 mg	anxiety	unknown mechanism of action; high affinity for serotonin (5-HT(1A)) receptors, moderate affinity for brain (D(2)-dopamine receptors and no significant affinity for benzodiazepine receptors; has no effect on GABA binding	0.1% DMSO in embryo water
carisoprodol	Soma | Vanadom | Soprodal | …	Qualitest		350 mg	disorder of musculoskeletal system	blocks interneuronal activity in descending reticular formation and spinal cord	0.1% DMSO in embryo water
celecoxib	Celebrex | Celebra	Tocris	3786	10 mg	osteoarthritis | rheumetioid arthritis | acute pain | primary dysmenorrhea	NSAID (sulfa non-steroidal anti-inflammatory drug) | highly selective COX-2 inhibitor	0.02% DMSO in embryo water
cimetidine	Tagamet	Tocris	0902	100 mg	gastroesophageal reflux disease | peptic ulcers | Zollinger-Ellison syndrome	histamine H2-receptor antagonist	embryo water
citalopram hydrobromide	Celexa	Tocris	1427	10 mg	depression	SSRI (selective serotonin reuptake inhibitor)	embryo water
clemastine fumarate	Dayhist | Tavist	Tocris	1453	10 mg	allergic rhinitis | cutaneous hypersensitivity, uticaria and angioedema	antihistamine	embryo water
clofibrate	Atromid-S	Tocris	0824	1 g	hyperlipidemia	antihyperlipidemic; reduces very-low-density lipoprotein (VLDL) and also devreases serum cholesterol levels	0.01% DMSO in embryo water
clonazepam	Klonopin | Rivotril	Roxane		2mg tablet	panic disorder | seizure	benzodiazepine | enhances GABA activity	0.5% DMSO in embryo water
cyproheptadine hydrochloride	Periactin	Tocris	0996	50 mg	allergic reactions	competitive serotonin and histamine antagonist	embryo water
R-(-) deprenyl hydrochloride	Anipryl | Eldepryl | Zelapar	Tocris	1095	1 g	Parkinson's disease	selective irreversible MAO-B inhibitor	embryo water
diazepam	Valium | Diastat	Mylan and Mckesson		5 mg tablet	anxiety | insomnia | alcohol withdrawal | skeletal muscle spasm | seizure | status epilepticus	benzodiazepine | enhances GABA activity at GABA-A receptors	0.33% DMSO in embryo water
diclofenac sodium salt	Solaraze | Voltaren | Pennsaid	Tocris	4454	50 mg	actinic keratosis | ankylosing spondylitis | extraction of cataract-inflammatory disorder of the eye | osteoarthritis | pain in eye - Photophobia - refractive keratoplasty | rheumatoid arthritis	a phenylacetic acid, is a non-steroidal anti-inflammatory drug (NSAID) that demonstrates analgesic, antipyretic and anti-inflammatory activity. Precise mechanism unknown, but thought to be related to prostaglandin synthetase inhibition	embryo water
diltiazem hydrochloride	Cardizem | Cartia | Dilacor | Tiazac | Dilt | Diltia	Tocris	0685	1g	atrial arrhythmia | hypertension | paroxysmal supraventricular tachycardia | stable angina	slow calcium channel blocker that blocks calcium ion influx during depolarization of cardiac and vascular smooth muscle; decreases peripheral vascular resistance and causes relaxation of the vascular smooth muscle resulting in a decrease of both systolic and diastolic blood pressure	embryo water
disulfiram	Antabuse	Tocris	3807	50 mg	alcoholism	irreversibly inhibits the enzyme responsible for oxidation of the ethanol metabolite acetaldehyde	0.0025% DMSO in embryo water
felbamate	Felbatol	Tocris	0869	10 mg	Lennox_Gastaut syndrome - seizure, partial and generalized | partial seizure, with and without generalization	may be an antagonist at the strychnine-insensitive glycine-recognition site of the NMDA receptor-ionopore complex which may block the effects of the excitatory amino acids and suppress seizure activity	0.05% DMSO in embryo water
fluoxxetine hydrochloride	Prozac | Sarafem | Rapiflux	Tocris	0927	10 mg	bulimia nervosa | major depressive disorder | obsessive-compulsive disorder | panic disorder | premenstrual dysphoric disorder	inhibitor of serotonin uptake in neurons of the central nervous system	0.002% DMSO in embryo water
gabapentin	Gabnarone | Neurontin | …	Tocris	0806	10 mg	partial seizure | postherpetic neuralgia	GABA analog, mechanism uncertain	embryo water
hexamethonium chloride		Sigma	H2138	5 g			embryo water
lorazepam	Ativan | Temesta	Major		2 mg tablet	anxiety | insomnia | premedication for anesthetic procedures | status epilepticus	benzodiazepine | enhances GABA activity	0.33% DMSO in embryo water
mecamylamine		Sigma	M9020	5mg		ganglionic blocker that inhibits acetylcholine at the autonomic ganglia, causing a decrease in blood pressure; blocks central nicotinic cholinergic receptors, which inhibits the effects of nicotine	embryo water
modafinil	Provigil	Cephalon		100 mg tablet	narcolepsy | obstructive sleep apnea | shift work sleep disorder	uncertain	0.0667% DMSO in embryo water
nefazadone hydrochloride	Serzone	Tocris	2777	10 mg	major depressive disorder	precise mechanism unknown, but thought to inhibit neuronal uptake of serotonin and norepinephrine and is also a 5-HT(2) antagonist	0.04% DMSO in embryo water
olanzapine	Zyprexa	Tocris	4349	10 mg	bipolar disorder | schizophrenia	selective monoaminergic antagonist with a strong affiniity for serotonin 5-HT 2A and 2C receptors and dopamine D1, D3, D3 and D4 receptors. Binds weakly to GABA(A), benzodiazepine, and beta-adrenergic receptors. High affinity binding and antagonist of muscarinic M1, M2, M3, M4 and M5 receptors as well as histamine H1 and alpha 1-adrenergic receptors.	0.075% DMSO in embryo water
pramipexole dihydrochloride	Mirapex	Tocris	4174	10 mg	Parkinson's disease | restless legs syndrome	nonergot dopamine agonist with unknown mechanism, but thought to be related to its ability to stimulate dopamine receptors in the striatum. Has full activity at the D2 subfamily of dopamine receptors and higher affinity to D3 receptors than the D2 or D4 receptors	embryo water
pregabalin	Lyrica	Pfizer		25 mg tablet	diabetic peripheral neuropathy | fibromyalgia | neuropathic pain | partial seizure | postherpetic neuralgia	GABA analog that binds to alpha(2)-delta site	embryo water
tiagabine hydrochloride	Gabitril	Tocris	4256	10 mg	partial seizure; adjunct	an antiepileptic agent thought to tenhance the activity of the inhibitory neurotransmitter GABA by blocking GABA uptake into presynaptic neurons providing more GABA for binding to receptors on post-synaptic cells	embryo water
topiramate	Topamax | Topiragen	Tocris	3620	10 mg	Lennox_Gastaut syndrome | migraine | partial seizure | tonic-clonic seizure	augmentation of GABA activity at GABA-A receptors | blocks voltage-dependent Na channels | AMPA/kainate antagonist | carbonic anhydrase inhibitor	0.04% DMSO in embryo water
valproic acid, sodium salt	Depakene | Stavzor	Tocris	2815	100 mg	absence seizure | complex partial epileptic seizure | manic bipolar disorder | migraine; prophylaxis | seizure, multiple seizure types	a carboxylic acid and antiepileptic agent with exact mechanism unknown, but thought to be related to the elevated concentrations of GABA in the brain	embryo water
varenicline tartrate	Chantix	Tocris	3754	50 mg	smoking cessation	α4β2 nicotinic receptor partial agonist | prevents nicotine from binding nicotinic acetylcholine receptors	embryo water
venlafaxine hydrochloride	Effexor	Tocris	2917	10 mg	generalized anxiety disorder | major depressive disorder | panic disorder | social phobia	potentiates neurotransmitter activity in the CNS and inhibits reuptake of serotonin, norepinephrine and dopamine	embryo water
vigabatrin	Sabril	Sigma	V8261	10 mg	complex partial epileptic seizure | West syndrome	irreversibly inhibits GABA transaminase and catabolism	embryo water
zaleplon	Sonata | Starnoc	Roxane		10 mg tablet	insomnia	binds selectively to the brain GABA-A alpha subunit at an distinct site from the benzodiazepines	embryo water
zolpidem tartrate	Ambien | Stilnox | Sublinox	Torrent Pharmaceuticals		5 mg tablet	insomnia	binds to the benzodiazepine receptor of the GABA-A receptor complex at a distinct site from the benzodiazepines	0.5% DMSO in embryo water
zonisamide	Zonegran	Tocris	2625	10 mg	partial seizure; adjunct	an anticonvulsant with unknown mechanism, but suggested it may block sodium channels and may suppress synaptically-driven electrical activity without affecting postsynaptic GABA or glutamate responses. Does not potentiate GABA synaptic activity. Is a weak inhibitor of carbonic anhydrase	embryo water
