# Supplementary material for: Larval Zebrafish Model for FDA-Approved Drug Repositioning for Tobacco Dependence Treatment
Source: PLoS One. 2014 Mar 21;9(3):e90467. doi: 10.1371/journal.pone.0090467 (PMC3962344; doi:10.1371/journal.pone.0090467)
Supplement: Table S2 — Summary of drug evaluation. All results are represented as the percent of stimulus only (untreated larvae) response averaged across three replicates (± SE); n = 30 larvae per condition. Ethanol (EtOH) experiments had six replicates; n = 60 larvae per condition. Nicotine, cinnamon oil, mustard oil and ethanol experiments were performed at 6 dpf with overnight pretreatment in the drug. For the 24-hour washout experiment (post wash nic), larvae were treated overnight in the drug, tested in the nicotine assay, rinsed of all drug, placed in fresh embryo water for 24 hours and retested with nicotine at 7 dpf. Acute early and acute late response represents the first 4 minutes and last 4 minutes (26–30 minutes), respectively, post drug exposure at 5 dpf. Students t-test for significance. (XLS) [file pone.0090467.s003.xls]

## Sheet: Table S2
	Table S2
Cat.	Drug	nicotine	p	post wash nic	p	cinnamon oil	p	mustard oil	p	acute early (0-4 min)	p	acute late (26-30 min)	p	EtOH	p
	hexamethonium (5 mM)	108.0 ± 6.8	0.803
	mecamylamine (10 μM)	26.1 ± 8.9	0.001	92.3 ± 12.6	0.766	86.6 ± 29.4	0.704	91.9 ± 14.1	0.607
	bupropion (10 μM)	30.7 ± 5.2	0.001	89.0 ± 8.1	0.361	92.6 ± 16.1	0.720	82.6 ± 3.7	0.058	18.7 ± 2.2 (vs water 11.0 ± 3.3)	0.121	24.3 ± 5.1 (vs water 27.7 ± 6.0)	0.690	102.5 ± 9.4	0.896
	varenicline (50 μM)	65.7 ± 9.9	0.039	76.4 ± 2.5	0.030	98.5 ± 10.6	0.928	109.6 ± 6.6	0.311	15.8 ± 2.2 (vs water 14.8 ± 3.8)	0.836	25.5 ± 4.9 (vs water 17.1 ± 2.9)	0.218	133.7 ± 13.9	0.058
	disulfiram (500 nM)	91.5 ± 4.6	0.600			139.5 ± 31.7	0.388	115.0 ± 3.3	0.152	28.2 ± 12.9 (vs water 17.6 ± 8.3)	0.528	33.2 ± 12.5 (vs water 46.6 ± 7.0)	0.403	8.8 ± 4.2	0.000
iv	apomorphine (1 μM)	37.1 ± 7.2	0.003	96.6 ± 17.3	0.855	75.0 ± 9.5	0.372	142.2 ± 15.5	0.062	5.5 ± 2.3 (vs water 14.5 ± 7.9)	0.335	17.4 ± 10.0 (vs water 39.2 ± 11.6)	0.227	39.2 ± 12.0	0.002
	betaxolol (60 μM)	48.9 ± 8.8	0.050	94.7 ± 8.8	0.744	83.6 ± 8.3	0.427	93.2 ± 3.8	0.157	6.1 ± 1.4 (vs water 12.3 ± 3.1)	0.143	32.0 ± 4.7 (vs water 34.7 ± 4.9)	0.710	120.4 ± 16.6	0.396
	carisoprodol (250 μM)	68.7 ± 5.4	0.012	73.2 ± 7.8	0.080	156.0 ± 26.9	0.147	85.4 ± 0.7	0.202	22.1 ± 10.5 (vs water 18.1 ± 6.8)	0.764	90.5 ± 20.2 (vs water 45.3 ± 27.4)	0.255	100.8 ± 7.3	0.937
	clonazepam (50 μM)	57.9 ± 5.6	0.034	112.7 ± 3.0	0.221	99.5 ± 50.0	0.993	119.2 ± 10.3	0.230	12.8 ± 6.1 (vs water 4.4 ± 2.2)	0.265	178.7 ± 11.2 (vs water 3.5 ± 1.4)	0.000	104.5 ± 6.7	0.578
	diazepam (50 μM)	79.2 ± 4.3	0.038	103.7 ± 4.8	0.858	107.6 ± 4.3	0.394	120.9 ± 7.7	0.079	14.2 ± 12.8 (vs water 15.8 ± 7.5)	0.916	48.7 ± 23.1 (vs water 41.8 ± 16.7)	0.820	193.2 ± 15.2	0.001
	lorazepam (50 μM)	67.2 ± 9.8	0.048	137.0 ± 6.5	0.177	135.6 ± 15.1	0.151	121.9 ± 6.7	0.083	56.1 ± 10.3 (vs water 15.8 ± 7.5)	0.034	97.6 ± 25.5 (vs water 41.8 ± 16.7)	0.141	111.5 ± 11.9	0.569
	topiramate (40 μM)	66.2 ± 2.0	0.001	115.5 ± 8.3	0.215	86.3 ± 7.7	0.620	92.3 ± 8.3	0.540	11.4 ± 4.4 (vs water 8.5 ± 2.0)	0.575	116.8 ± 33.6 (vs water 98.9 ± 23.6)	0.685	50.1 ± 7.5	0.016
	zolpidem (50 μM)	63.5 ± 2.9	0.023	88.1 ± 5.9	0.558	82.9 ± 3.8	0.152	77.2 ± 8.0	0.113	47.7 ± 5.2 (vs water 4.1 ± 1.7)	0.001	159.3 ± 18.4 (vs water 23.4 ± 8.4)	0.003	150.2 ± 9.4	0.013
	baclofen (50 μM)	50.2 ± 7.6	0.072	131.1 ± 5.6	0.246	8.5 ± 5.8	0.025	49.4 ± 11.1	0.020
	buspirone (100 μM)	35.3 ± 4.7	0.005	94.4 ± 6.2	0.545	43.7 ± 4.9	0.005	42.2 ± 0.5	0.002
	citalopram (10 μM)	48.1 ± 4.8	0.015	66.7 ± 9.7	0.076	46.4 ± 17.4	0.063	45.5 ± 7.3	0.033
	clemastine fumarate (4 μM)	35.8 ± 4.4	0.000	111.9 ± 2.1	0.091	63.6 ± 4.8	0.006	62.8 ± 0.8	0.000			significant decrease (p<0.05)
	deprenyl (125 μM)	66.0 ± 2.2	0.002	169.5 ± 19.9	0.044	29.6 ± 2.9	0.004	58.4 ± 6.4	0.058
	diltiazem (100 μM)	43.8 ± 5.1	0.000	119.6 ± 7.4	0.074	93.2 ± 22.9	0.814	73.7 ± 1.4	0.002			significant increase (p<0.05)
	fluoxetine (2 μM)	48.6 ± 3.0	0.003	82.5 ± 7.6	0.242	41.8 ± 5.8	0.006	68.6 ± 1.2	0.020
	nefazodone (10 μM)	50.3 ± 3.4	0.017	51.7 ± 9.2	0.008	71.9 ± 3.1	0.213	61.3 ± 4.7	0.011			trend of increase or decrease (0.05<p<0.1)
	olanzapine (75 μM)	32.7 ± 14.5	0.027	129.2 ± 9.4	0.082	52.3 ± 2.4	0.024	45.8 ± 3.4	0.001
	venlafaxine (10 μM)	70.1 ± 7.6	0.073	87.4 ± 14.0	0.689	37.0 ± 7.0	0.005	48.4 ± 2.6	0.001
ii	amlodipine besylate (10 μM)	90.2 ± 8.7	0.407											134.5 ± 6.8	0.015
	atenolol (125 μM)	97.9 ± 12.9	0.882											91.4 ± 6.4	0.452
	celecoxib (5μM)	74.0 ± 11.6	0.120											85.0 ± 8.3	0.593
	clofibrate (10 μM)	107.2 ± 19.5	0.795											130.5 ± 18.1	0.184
	cyproheptadine (1 μM)	114.7 ± 2.5	0.313											64.9 ± 6.9	0.057
	diclofenac (50 μM)	110.8 ± 9.4	0.544											88.8 ± 22.1	0.662
	tiagabine (50 μM)	195.4 ± 6.1	0.001	130.6 ± 11.4	0.066	355.3 ± 31.2	0.001	136.8 ± 4.3	0.041	3.1 ± 1.1 (vs water 8.5 ± 2.0)	0.079	30.9 ± 11.9 (vs water 98.9 ± 23.6)	0.062	200.9 ± 36.4	0.048
	zaleplon (250 μM)	97.3 ± 8.1	0.924											88.5 ± 11.1	0.614
i	5-fluorouracil (50 μM)	96.7 ± 12.7	0.833
	acamprosate (50 μM)	105.7 ± 14.1	0.762
	acyclovir (375 μM)	89.6 ± 16.7	0.628
	amiloride (50 μM)	93.6 ± 10.8	0.693
	cimetidine (50 μM)	87.4 ± 10.0	0.294
	felbamate (50 μM)	84.6 ± 13.9	0.444
	gabapentin (100 μM)	88.5 ± 10.0	0.452
	modafinil (50 μM)	113.9 ± 1.7	0.020	109.3 ± 29.0	0.765	108.7 ± 6.9	0.344	109.9 ± 7.1	0.257					100.7 ± 5.3	0.936
	pramipexole (50 μM)	94.1 ± 9.8	0.598
	pregabalin (50 μM)	98.4 ± 6.0	0.890
	valpoic acid (50 μM)	101.4 ± 6.9	0.904
	vigabatrin (50 μM)	128.5 ± 7.2	0.162
	zonisamide (50 μM)	92.6 ± 6.8	0.518
	DMSO (1%)	91.3 ± 7.5	0.630			88.8 ± 26.3	0.758	91.5 ± 3.9	0.147	29.4 ± 9.5 (vs water 15.8 ± 7.5)	0.326	65.6 ± 1.3 (vs water 41.8 ± 16.7)	0.228	107.9 ± 4.6	0.513
